# Supplementary material for: Exosomal LncRNA RP5-977B1 as a novel minimally invasive biomarker for diagnosis and prognosis in non-small cell lung cancer
Source: Int J Clin Oncol. 2022 Apr 28;27(6):1013–24. doi: 10.1007/s10147-022-02129-5 (PMC9120093; doi:10.1007/s10147-022-02129-5)
Supplement: Supplementary file 2 — Supplementary file2 (XLSX 15 KB) [file 10147_2022_2129_MOESM2_ESM.xlsx]

## Sheet: Sheet1
Differentially expressed exosomal LncRNAs analyzed by RNA sequencing
gene	gene_type	Healthy controls	NSCLC	log2(Fold_change)	p-value	q-value	web
TMSB4X	protein_coding	623.607	1767.29	1.50283	3.23927e-103	2.91946e-99	http://www.ncbi.nlm.nih.gov/nuccore/NM_021109
B2M	protein_coding	126.18	590.254	2.22586	1.04661e-63	7.33659e-60	http://www.ncbi.nlm.nih.gov/nuccore/NM_004048
PPBP	protein_coding	41.0797	330.67	3.00889	6.87416e-52	3.94258e-48	http://www.ncbi.nlm.nih.gov/nuccore/NM_002704
NRGN	protein_coding	44.9357	326.482	2.86107	1.2901e-48	6.26085e-45	http://www.ncbi.nlm.nih.gov/nuccore/NM_006176
NRGN	protein_coding	44.825	325.678	2.86107	1.68257e-48	7.58226e-45	http://www.ncbi.nlm.nih.gov/nuccore/NM_001126181
PF4	protein_coding	29.2943	215.354	2.87802	7.37667e-33	2.4494e-29	http://www.ncbi.nlm.nih.gov/nuccore/NM_002619
GP1BB	protein_coding	14.0786	125.718	3.15861	9.55121e-22	2.51074e-18	http://www.ncbi.nlm.nih.gov/nuccore/NM_000407
FTH1	protein_coding	184.937	436.149	1.23779	1.87001e-19	4.71909e-16	http://www.ncbi.nlm.nih.gov/nuccore/NM_002032
OST4	protein_coding	25.7235	125.535	2.28694	2.50928e-15	5.27694e-12	http://www.ncbi.nlm.nih.gov/nuccore/NM_001134693
S100A9	protein_coding	181.212	71.5666	-1.34032	7.04508e-15	1.43376e-11	http://www.ncbi.nlm.nih.gov/nuccore/NM_002965
RPS11	protein_coding	225.687	109.445	-1.04412	2.42686e-13	4.13805e-10	http://www.ncbi.nlm.nih.gov/nuccore/NM_001015
RPL28	protein_coding	180.376	79.3258	-1.18514	9.00624e-13	1.42049e-09	http://www.ncbi.nlm.nih.gov/nuccore/NM_001136136
TUBB1	protein_coding	11.8572	76.4058	2.68792	8.03606e-12	1.17904e-08	http://www.ncbi.nlm.nih.gov/nuccore/NM_030773
RPL37A	protein_coding	158.962	75.3259	-1.07747	3.36002e-10	4.32613e-07	http://www.ncbi.nlm.nih.gov/nuccore/NM_000998
TAGLN2	protein_coding	44.6505	131.622	1.55965	1.29578e-09	1.48636e-06	http://www.ncbi.nlm.nih.gov/nuccore/NM_001277223
SDPR	protein_coding	10.3555	62.4823	2.59305	1.43647e-09	1.61832e-06	http://www.ncbi.nlm.nih.gov/nuccore/NM_004657
MYL9	protein_coding	8.12209	56.5906	2.80064	1.67142e-09	1.81807e-06	http://www.ncbi.nlm.nih.gov/nuccore/NM_181526
TAGLN2	protein_coding	43.5464	128.232	1.55813	2.17198e-09	2.32251e-06	http://www.ncbi.nlm.nih.gov/nuccore/NM_003564
RPL28	protein_coding	117.753	51.0641	-1.20538	5.22515e-09	5.49416e-06	http://www.ncbi.nlm.nih.gov/nuccore/NM_001136137
MYL9	protein_coding	9.16745	55.7016	2.60313	1.02175e-08	1.0397e-05	http://www.ncbi.nlm.nih.gov/nuccore/NM_006097
TAGLN2	protein_coding	38.7402	113.419	1.54976	2.1088e-08	2.07878e-05	http://www.ncbi.nlm.nih.gov/nuccore/NM_001277224
F13A1	protein_coding	6.78125	46.6493	2.78223	4.99846e-08	4.50497e-05	http://www.ncbi.nlm.nih.gov/nuccore/NM_000129
PF4V1	protein_coding	3.74643	37.7797	3.33402	6.97233e-08	6.10941e-05	http://www.ncbi.nlm.nih.gov/nuccore/NM_002620
S100A8	protein_coding	100.493	44.3024	-1.18164	1.02646e-07	8.75111e-05	http://www.ncbi.nlm.nih.gov/nuccore/NM_002964
CCL5	protein_coding	16.9458	67.2186	1.98793	1.55209e-07	0.000130559	http://www.ncbi.nlm.nih.gov/nuccore/NM_002985
RPL28	protein_coding	104.368	48.047	-1.11917	1.74336e-07	0.000144719	http://www.ncbi.nlm.nih.gov/nuccore/NM_001136135
SPARC	protein_coding	5.49953	40.6239	2.88495	2.07887e-07	0.000168146	http://www.ncbi.nlm.nih.gov/nuccore/NM_003118
RPL29	protein_coding	110.257	53.2368	-1.05038	2.7577e-07	0.000220228	http://www.ncbi.nlm.nih.gov/nuccore/NM_000992
CD74	protein_coding	62.1121	21.6374	-1.52135	7.28915e-07	0.000560811	http://www.ncbi.nlm.nih.gov/nuccore/NM_001025158
SH3BGRL3	protein_coding	34.1975	94.6768	1.46912	9.9492e-07	0.000747244	http://www.ncbi.nlm.nih.gov/nuccore/NM_031286
CD74	protein_coding	59.0027	21.8207	-1.43508	3.36502e-06	0.00241245	http://www.ncbi.nlm.nih.gov/nuccore/NM_004355
RGS18	protein_coding	7.12262	38.2881	2.42642	5.52901e-06	0.00375075	http://www.ncbi.nlm.nih.gov/nuccore/NM_130782
MAP3K7CL	protein_coding	7.59205	38.2464	2.33276	9.60582e-06	0.00637918	http://www.ncbi.nlm.nih.gov/nuccore/NM_020152
CD74	protein_coding	52.9717	19.5346	-1.43919	1.02627e-05	0.00674441	http://www.ncbi.nlm.nih.gov/nuccore/NM_001025159
CLU	protein_coding	6.82316	35.6633	2.38593	1.44066e-05	0.00927447	http://www.ncbi.nlm.nih.gov/nuccore/NM_001831
ITGB3	protein_coding	5.15078	30.8335	2.58164	2.24089e-05	0.0137258	http://www.ncbi.nlm.nih.gov/nuccore/NM_000212
PGRMC1	protein_coding	3.11985	25.461	3.02874	2.44464e-05	0.0146886	http://www.ncbi.nlm.nih.gov/nuccore/NM_006667
GPX1	protein_coding	40.0634	94.5156	1.23827	2.6714e-05	0.0158996	http://www.ncbi.nlm.nih.gov/nuccore/NM_000581
ITM2B	protein_coding	6.84397	33.8872	2.30783	3.52919e-05	0.0202412	http://www.ncbi.nlm.nih.gov/nuccore/NM_021999
GNG11	protein_coding	8.61166	37.015	2.10375	4.99867e-05	0.027908	http://www.ncbi.nlm.nih.gov/nuccore/NM_004126
ITGA2B	protein_coding	5.46342	29.7262	2.44386	5.77166e-05	0.0316633	http://www.ncbi.nlm.nih.gov/nuccore/NM_000419
NGFRAP1	protein_coding	5.2301	28.8811	2.46522	6.70676e-05	0.0355566	http://www.ncbi.nlm.nih.gov/nuccore/NM_206917
ENSG00000259716.1	lincRNA	8.72165	53.542	2.618	1.76e-08	1.76e-05	http://asia.ensembl.org/Homo_sapiens/Transcript/Idhistory?t=ENST00000534338
SEPT5-GP1BB	lincRNA	8.07877	44.9595	2.47642	6.09e-07	0.000480627	http://asia.ensembl.org/Homo_sapiens/Transcript/Idhistory?t=ENST00000534343
NR_045494	lincRNA	6.7739	35.5787	2.39295	1.42e-05	0.00923633	http://asia.ensembl.org/Homo_sapiens/Transcript/Idhistory?t=ENST00000534348
NR_038335	lincRNA	6.95938	34.1852	2.29634	3.46e-05	0.0200479	http://asia.ensembl.org/Homo_sapiens/Transcript/Idhistory?t=ENST00000534351
NR_031695	lincRNA	24.9688	73.8422	1.56432	5.21e-06	0.0036128	http://asia.ensembl.org/Homo_sapiens/Transcript/Idhistory?t=ENST00000534346
